# Supplementary material for: YLT-11, a novel PLK4 inhibitor, inhibits human breast cancer growth via inducing maladjusted centriole duplication and mitotic defect
Source: Cell Death Dis. 2018 Oct 18;9(11):1066. doi: 10.1038/s41419-018-1071-2 (PMC6194023; doi:10.1038/s41419-018-1071-2)
Supplement: Supplementary file 2 — supplementary table 1 [file 41419_2018_1071_MOESM2_ESM.xlsx]

## Sheet: Sheet1
	Supplemental Table 1: The effects of YLT-11 on kinase activity in vitro
	Kinase	IC50 (nM)
	PLK4	22
	PLK1	4781
	PLK2	5734
	PLK3	4122
	NEK2	332
	TOPK	1029
	TTBK1	56670
	TTBK2	8491
	JNK2	2698
	ERBB2/HER2	539
	Aurora A	468
	FGFR1	751
	EGFR	664
