# Supplementary material for: YLT-11, a novel PLK4 inhibitor, inhibits human breast cancer growth via inducing maladjusted centriole duplication and mitotic defect
Source: Cell Death Dis. 2018 Oct 18;9(11):1066. doi: 10.1038/s41419-018-1071-2 (PMC6194023; doi:10.1038/s41419-018-1071-2)
Supplement: Supplementary file 3 — supplementary table 2 [file 41419_2018_1071_MOESM3_ESM.xlsx]

## Sheet: Sheet1
	Supplementary Table 2: The proliferation inhibitory effects of YLT-11 on various human breast cancer cell lines or normal breast cell line
	Cell line	Subtype1	IC50 (nM)
	MDA-MB-468	Basal (TNBC)	68
	MDA-MB-231	Basal (TNBC)	120
	MDA-MB-436	Basal (TNBC)	80
	BT549	Basal (TNBC)	73
	MDA-MB-453	HER2	210
	SKBR-3	HER2	231
	MDA-MB-435	HER2	154
	HCC1954	HER2	170
	MCF-7	Luminal A	74
	ZR-75-1	Luminal A	223
	ZR-75-30	Luminal A	184
	BT474	Luminal B	163
	MCF-10A	Normal	>10000
	1The description of subtype comes from the ATCC:
	TNBC: triple negative breast cancer cell, ER-, PR-, HER2-, low expression of proliferation marker Ki67;
	HER2: HER2 amplified, ER+, PR+/-, HER2-, high expression of proliferation marker Ki67;
	Luminal A: ER+, PR+/-, HER2-, low expression of proliferation marker Ki67;
	Luminal B: ER+, PR+/-, HER2+, high expression of proliferation marker Ki67;
